# Supplementary material for: Morphological and Molecular Characterization of Reared Parasitoid Wasps of the Genus Glyptapanteles Ashmead 1904 (Insecta: Hymenoptera: Braconidae: Microgastrinae) Associated with Lepidoptera in India
Source: PLoS One. 2016 Mar 4;11(3):e0150765. doi: 10.1371/journal.pone.0150765 (PMC4778878; doi:10.1371/journal.pone.0150765)
Supplement: S2 Table — K2P intra- and inter-specific distances for COI gene. (XLS) [file pone.0150765.s002.xls]

## Sheet: K2P_pairwise_Distance Data
	kawalbaisandra	JN282334	JN282099	JN282108	HM397081	HM397080	HM430423	HM430380	HM430377	HM904951	HM435398	HM435396	HM430679	HQ566535	KR260976	HQ550180	EU398400	HQ549734	EU398396	HQ926567	HQ549123	EU398394	EU398365	EU398342	HQ550258	EU398148	EU398138	EU398135	EU398131	EU398126	EU398119	HQ926566	EU398117	HM397337	HM397307	HM397291	HM397251	HM397248	HM397247	HQ925940	HM432849	KT254319	KR021163	KP153535	GU141222	GU141221	GU141219	GU141218	FJ414083
kawalbaisandra
JN282334	0.133
JN282099	0.087	0.12
JN282108	0.067	0.152	0.091
HM397081	0.06	0.124	0.071	0.071
HM397080	0.065	0.141	0.085	0.069	0.065
HM430423	0.116	0.064	0.108	0.124	0.103	0.129
HM430380	0.12	0.067	0.108	0.128	0.099	0.129	0.004
HM430377	0.11	0.118	0.095	0.128	0.093	0.118	0.095	0.091
HM904951	0.12	0.067	0.108	0.128	0.099	0.129	0.004	0	0.091
HM435398	0.06	0.139	0.085	0.022	0.061	0.054	0.118	0.122	0.118	0.122
HM435396	0.061	0.141	0.087	0.024	0.06	0.063	0.12	0.124	0.12	0.124	0.011
HM430679	0.065	0.143	0.079	0.065	0.071	0.06	0.131	0.135	0.114	0.135	0.054	0.056
HQ566535	0.056	0.135	0.087	0.026	0.063	0.063	0.112	0.116	0.116	0.116	0.018	0.016	0.056
KR260976	0.108	0.116	0.087	0.129	0.091	0.12	0.093	0.089	0.016	0.089	0.12	0.122	0.114	0.12
HQ550180	0.063	0.133	0.073	0.073	0.058	0.052	0.129	0.129	0.108	0.129	0.061	0.06	0.056	0.063	0.108
EU398400	0.077	0.108	0.075	0.087	0.056	0.089	0.099	0.099	0.116	0.099	0.077	0.081	0.089	0.079	0.102	0.075
HQ549734	0.054	0.12	0.065	0.069	0.056	0.052	0.116	0.116	0.1	0.116	0.058	0.06	0.052	0.06	0.1	0.016	0.068
EU398396	0.063	0.126	0.075	0.075	0.062	0.058	0.126	0.126	0.11	0.126	0.063	0.065	0.062	0.065	0.11	0.022	0.075	0.013
HQ926567	0.06	0.122	0.073	0.073	0.056	0.056	0.118	0.118	0.106	0.118	0.061	0.063	0.06	0.063	0.108	0.022	0.069	0.013	0.022
HQ549123	0.06	0.128	0.071	0.067	0.058	0.054	0.124	0.124	0.108	0.124	0.056	0.058	0.058	0.058	0.108	0.016	0.073	0.007	0.016	0.009
EU398394	0.065	0.135	0.069	0.077	0.065	0.065	0.133	0.133	0.118	0.133	0.067	0.069	0.069	0.069	0.116	0.024	0.081	0.024	0.029	0.031	0.026
EU398365	0.058	0.128	0.079	0.077	0.06	0.067	0.129	0.129	0.114	0.129	0.067	0.067	0.063	0.067	0.114	0.033	0.067	0.029	0.035	0.035	0.031	0.039
EU398342	0.093	0.139	0.083	0.103	0.075	0.103	0.12	0.12	0.12	0.12	0.097	0.101	0.108	0.099	0.108	0.097	0.081	0.089	0.095	0.097	0.095	0.101	0.087
HQ550258	0.065	0.124	0.079	0.061	0.058	0.065	0.106	0.11	0.116	0.11	0.056	0.058	0.062	0.056	0.114	0.044	0.073	0.039	0.044	0.04	0.042	0.048	0.054	0.099
EU398148	0.067	0.129	0.081	0.079	0.063	0.056	0.118	0.116	0.103	0.116	0.063	0.069	0.065	0.069	0.104	0.029	0.081	0.02	0.022	0.029	0.024	0.035	0.04	0.106	0.048
EU398138	0.063	0.135	0.083	0.079	0.069	0.065	0.135	0.135	0.114	0.135	0.071	0.073	0.062	0.073	0.114	0.029	0.077	0.016	0.026	0.022	0.016	0.037	0.035	0.106	0.052	0.033
EU398135	0.063	0.135	0.083	0.079	0.069	0.065	0.135	0.135	0.114	0.135	0.071	0.073	0.062	0.073	0.114	0.029	0.077	0.016	0.026	0.022	0.016	0.037	0.035	0.106	0.052	0.033	0
EU398131	0.054	0.133	0.069	0.067	0.06	0.046	0.127	0.127	0.108	0.127	0.056	0.058	0.054	0.056	0.108	0.022	0.068	0.016	0.022	0.018	0.013	0.031	0.033	0.097	0.042	0.027	0.026	0.026
EU398126	0.061	0.128	0.073	0.077	0.063	0.052	0.122	0.122	0.106	0.122	0.065	0.067	0.063	0.067	0.106	0.024	0.079	0.014	0.02	0.02	0.014	0.031	0.037	0.101	0.042	0.024	0.024	0.024	0.02
EU398119	0.062	0.114	0.069	0.077	0.064	0.069	0.114	0.114	0.11	0.114	0.067	0.069	0.065	0.065	0.11	0.033	0.071	0.02	0.025	0.027	0.027	0.035	0.035	0.083	0.048	0.037	0.037	0.037	0.033	0.031
HQ926566	0.062	0.114	0.069	0.077	0.064	0.069	0.114	0.114	0.11	0.114	0.067	0.069	0.065	0.065	0.11	0.033	0.071	0.02	0.025	0.027	0.027	0.035	0.035	0.083	0.048	0.037	0.037	0.037	0.033	0.031	0
EU398117	0.065	0.131	0.073	0.069	0.052	0.058	0.12	0.116	0.095	0.116	0.061	0.065	0.063	0.063	0.099	0.035	0.069	0.025	0.027	0.031	0.025	0.039	0.04	0.093	0.039	0.025	0.035	0.035	0.027	0.025	0.035	0.035
HM397337	0.079	0.126	0.081	0.069	0.037	0.077	0.108	0.108	0.112	0.108	0.063	0.063	0.079	0.063	0.11	0.075	0.062	0.071	0.077	0.071	0.073	0.077	0.069	0.091	0.065	0.081	0.081	0.081	0.073	0.079	0.079	0.079	0.071
HM397307	0.067	0.141	0.071	0.06	0.065	0.058	0.124	0.129	0.112	0.129	0.052	0.054	0.02	0.054	0.112	0.054	0.083	0.05	0.06	0.058	0.056	0.061	0.062	0.099	0.063	0.063	0.063	0.063	0.052	0.062	0.061	0.061	0.061	0.077
HM397291	0.06	0.124	0.071	0.071	0	0.065	0.103	0.099	0.093	0.099	0.061	0.06	0.071	0.063	0.091	0.058	0.056	0.056	0.062	0.056	0.058	0.065	0.06	0.075	0.058	0.063	0.069	0.069	0.06	0.063	0.064	0.064	0.052	0.037	0.065
HM397251	0.063	0.137	0.087	0.031	0.063	0.063	0.12	0.124	0.116	0.124	0.02	0.018	0.056	0.024	0.12	0.062	0.083	0.056	0.061	0.058	0.056	0.069	0.067	0.101	0.05	0.065	0.069	0.069	0.056	0.063	0.065	0.065	0.061	0.067	0.054	0.063
HM397248	0.063	0.131	0.091	0.073	0.065	0.073	0.112	0.112	0.122	0.112	0.065	0.069	0.081	0.069	0.124	0.073	0.077	0.067	0.073	0.058	0.067	0.079	0.079	0.097	0.054	0.079	0.081	0.081	0.067	0.071	0.075	0.075	0.067	0.065	0.083	0.065	0.062
HM397247	0.063	0.143	0.089	0.011	0.065	0.065	0.118	0.122	0.122	0.122	0.014	0.013	0.058	0.018	0.124	0.065	0.083	0.061	0.067	0.065	0.06	0.071	0.069	0.099	0.056	0.071	0.075	0.075	0.06	0.069	0.071	0.071	0.063	0.065	0.056	0.065	0.02	0.067
HQ925940	0.061	0.141	0.087	0.024	0.06	0.063	0.12	0.124	0.12	0.124	0.011	0	0.056	0.016	0.122	0.06	0.081	0.06	0.065	0.063	0.058	0.069	0.067	0.101	0.058	0.069	0.073	0.073	0.058	0.067	0.069	0.069	0.065	0.063	0.054	0.06	0.018	0.069	0.013
HM432849	0.06	0.131	0.066	0.056	0.062	0.054	0.116	0.12	0.104	0.12	0.044	0.046	0.013	0.046	0.104	0.046	0.079	0.042	0.052	0.05	0.048	0.056	0.058	0.095	0.052	0.056	0.056	0.056	0.044	0.054	0.056	0.056	0.054	0.069	0.011	0.062	0.046	0.071	0.048	0.046
KT254319	0.116	0.052	0.11	0.124	0.112	0.129	0.025	0.029	0.097	0.029	0.118	0.12	0.129	0.112	0.095	0.116	0.103	0.099	0.11	0.101	0.108	0.116	0.112	0.126	0.093	0.102	0.118	0.118	0.11	0.106	0.102	0.102	0.108	0.112	0.124	0.112	0.116	0.112	0.118	0.12	0.116
KR021163	0.112	0.146	0.101	0.118	0.083	0.118	0.122	0.118	0.133	0.118	0.116	0.118	0.129	0.108	0.124	0.118	0.102	0.114	0.12	0.114	0.116	0.116	0.112	0.077	0.116	0.12	0.12	0.12	0.118	0.122	0.118	0.118	0.116	0.093	0.118	0.083	0.122	0.114	0.116	0.118	0.114	0.133
KP153535	0.099	0.15	0.097	0.116	0.083	0.116	0.135	0.131	0.129	0.131	0.112	0.112	0.124	0.103	0.12	0.112	0.1	0.108	0.114	0.11	0.11	0.11	0.106	0.083	0.12	0.114	0.106	0.106	0.112	0.116	0.112	0.112	0.108	0.091	0.114	0.083	0.116	0.106	0.114	0.112	0.11	0.146	0.024
GU141222	0.067	0.143	0.093	0.014	0.069	0.071	0.122	0.126	0.126	0.126	0.026	0.024	0.064	0.026	0.129	0.069	0.087	0.065	0.071	0.069	0.063	0.075	0.069	0.103	0.06	0.075	0.075	0.075	0.067	0.073	0.075	0.075	0.067	0.069	0.063	0.069	0.031	0.071	0.011	0.024	0.056	0.118	0.12	0.114
GU141221	0.056	0.133	0.077	0.061	0.056	0.065	0.12	0.12	0.103	0.12	0.052	0.052	0.061	0.05	0.104	0.042	0.073	0.035	0.04	0.044	0.039	0.044	0.046	0.095	0.044	0.039	0.048	0.048	0.035	0.042	0.048	0.048	0.039	0.069	0.063	0.056	0.052	0.069	0.054	0.052	0.056	0.108	0.112	0.106	0.058
GU141219	0.058	0.141	0.073	0.067	0.046	0.071	0.116	0.112	0.103	0.112	0.061	0.063	0.067	0.063	0.099	0.067	0.077	0.06	0.065	0.063	0.061	0.069	0.065	0.087	0.058	0.067	0.073	0.073	0.062	0.063	0.069	0.069	0.06	0.065	0.065	0.046	0.067	0.058	0.061	0.063	0.061	0.118	0.099	0.097	0.065	0.058
GU141218	0.067	0.146	0.091	0.035	0.06	0.067	0.128	0.128	0.12	0.128	0.027	0.022	0.058	0.027	0.122	0.065	0.087	0.061	0.067	0.065	0.06	0.071	0.069	0.101	0.06	0.067	0.075	0.075	0.06	0.069	0.071	0.071	0.063	0.075	0.058	0.06	0.018	0.065	0.027	0.022	0.05	0.124	0.122	0.114	0.031	0.056	0.063
FJ414083	0.063	0.143	0.087	0.02	0.06	0.065	0.12	0.124	0.122	0.124	0.016	0.005	0.058	0.018	0.122	0.062	0.081	0.061	0.067	0.065	0.06	0.071	0.069	0.101	0.054	0.071	0.075	0.075	0.06	0.069	0.071	0.071	0.063	0.063	0.056	0.06	0.024	0.067	0.014	0.005	0.048	0.12	0.118	0.114	0.022	0.054	0.06	0.024
HQ558871	0.071	0.15	0.095	0.014	0.073	0.073	0.124	0.128	0.131	0.128	0.022	0.02	0.066	0.026	0.133	0.073	0.091	0.069	0.075	0.073	0.067	0.077	0.077	0.108	0.06	0.079	0.079	0.079	0.067	0.077	0.077	0.077	0.071	0.073	0.06	0.073	0.027	0.071	0.007	0.02	0.056	0.124	0.124	0.118	0.018	0.062	0.069	0.035	0.022
HQ558921	0.063	0.135	0.093	0.077	0.065	0.075	0.116	0.116	0.122	0.116	0.069	0.073	0.085	0.073	0.124	0.075	0.083	0.069	0.075	0.063	0.069	0.081	0.081	0.099	0.058	0.075	0.083	0.083	0.069	0.073	0.081	0.081	0.067	0.067	0.087	0.065	0.065	0.005	0.071	0.073	0.075	0.116	0.114	0.105	0.075	0.067	0.058	0.067	0.071
HM435595	0.063	0.139	0.073	0.063	0.056	0.056	0.118	0.118	0.097	0.118	0.056	0.054	0.039	0.056	0.095	0.05	0.079	0.054	0.06	0.052	0.056	0.061	0.063	0.095	0.061	0.063	0.063	0.063	0.052	0.061	0.065	0.065	0.061	0.063	0.037	0.056	0.056	0.073	0.056	0.054	0.029	0.122	0.104	0.106	0.063	0.061	0.065	0.061	0.056
KU258053	0.071	0.141	0.093	0.081	0.077	0.087	0.128	0.133	0.137	0.133	0.075	0.077	0.079	0.077	0.133	0.083	0.089	0.075	0.077	0.077	0.077	0.085	0.081	0.105	0.073	0.085	0.089	0.089	0.077	0.079	0.087	0.087	0.079	0.085	0.081	0.077	0.079	0.073	0.075	0.077	0.073	0.128	0.12	0.12	0.079	0.067	0.052	0.089	0.071
KR260981	0.101	0.152	0.099	0.118	0.085	0.118	0.137	0.133	0.131	0.133	0.114	0.114	0.126	0.105	0.122	0.114	0.102	0.11	0.116	0.112	0.112	0.112	0.108	0.085	0.122	0.116	0.108	0.108	0.114	0.118	0.114	0.114	0.11	0.093	0.116	0.085	0.118	0.108	0.116	0.114	0.112	0.148	0.026	0.002	0.116	0.108	0.099	0.116	0.116
KR260977	0.112	0.152	0.106	0.124	0.097	0.131	0.133	0.131	0.141	0.131	0.12	0.12	0.131	0.114	0.133	0.122	0.102	0.118	0.124	0.116	0.12	0.12	0.114	0.083	0.124	0.127	0.124	0.124	0.122	0.127	0.12	0.12	0.122	0.101	0.12	0.097	0.12	0.114	0.118	0.12	0.116	0.144	0.031	0.031	0.122	0.12	0.108	0.12	0.122
KT284334	0.11	0.06	0.11	0.124	0.108	0.131	0.033	0.035	0.101	0.035	0.116	0.12	0.124	0.116	0.099	0.122	0.103	0.106	0.116	0.108	0.114	0.122	0.118	0.122	0.108	0.11	0.124	0.124	0.116	0.116	0.108	0.108	0.118	0.112	0.122	0.108	0.12	0.099	0.118	0.12	0.114	0.027	0.118	0.122	0.122	0.112	0.114	0.126	0.122
KT254316	0.12	0.089	0.112	0.131	0.11	0.137	0.04	0.037	0.108	0.037	0.124	0.126	0.133	0.116	0.108	0.126	0.108	0.11	0.12	0.116	0.118	0.126	0.122	0.124	0.112	0.114	0.129	0.129	0.116	0.116	0.108	0.108	0.114	0.127	0.127	0.11	0.131	0.122	0.124	0.126	0.118	0.042	0.122	0.129	0.133	0.116	0.11	0.131	0.126
KR021152	0.11	0.058	0.112	0.122	0.106	0.126	0.018	0.022	0.099	0.022	0.116	0.118	0.126	0.11	0.097	0.122	0.101	0.106	0.116	0.108	0.114	0.122	0.118	0.124	0.099	0.108	0.124	0.124	0.116	0.112	0.108	0.108	0.114	0.11	0.122	0.106	0.118	0.105	0.116	0.118	0.114	0.016	0.122	0.135	0.116	0.114	0.112	0.122	0.118
KR021151	0.058	0.146	0.083	0.067	0.067	0.011	0.129	0.129	0.12	0.129	0.056	0.062	0.062	0.058	0.12	0.048	0.089	0.05	0.056	0.058	0.052	0.061	0.065	0.103	0.067	0.058	0.063	0.063	0.044	0.05	0.067	0.067	0.056	0.079	0.056	0.067	0.065	0.075	0.063	0.062	0.052	0.133	0.116	0.112	0.071	0.06	0.069	0.067	0.063
KR021153	0.116	0.064	0.108	0.124	0.103	0.129	0	0.004	0.095	0.004	0.118	0.12	0.131	0.112	0.093	0.129	0.099	0.116	0.126	0.118	0.124	0.133	0.129	0.12	0.106	0.118	0.135	0.135	0.127	0.122	0.114	0.114	0.12	0.108	0.124	0.103	0.12	0.112	0.118	0.12	0.116	0.025	0.122	0.135	0.122	0.12	0.116	0.128	0.12
KT284342	0.131	0.097	0.114	0.154	0.122	0.148	0.065	0.061	0.097	0.061	0.15	0.152	0.144	0.148	0.091	0.131	0.126	0.12	0.131	0.126	0.129	0.131	0.137	0.137	0.133	0.126	0.139	0.139	0.137	0.126	0.118	0.118	0.129	0.131	0.144	0.122	0.152	0.139	0.15	0.152	0.137	0.067	0.137	0.141	0.152	0.137	0.131	0.157	0.154
KT254314	0.052	0.146	0.093	0.073	0.061	0.027	0.135	0.131	0.122	0.131	0.062	0.067	0.063	0.063	0.122	0.05	0.089	0.052	0.058	0.06	0.054	0.063	0.063	0.097	0.077	0.06	0.062	0.062	0.048	0.06	0.069	0.069	0.058	0.085	0.062	0.061	0.071	0.079	0.069	0.067	0.058	0.144	0.11	0.105	0.077	0.061	0.067	0.069	0.069
KT284343	0.11	0.06	0.11	0.124	0.108	0.131	0.033	0.035	0.101	0.035	0.116	0.12	0.124	0.116	0.099	0.122	0.103	0.106	0.116	0.108	0.114	0.122	0.118	0.122	0.108	0.11	0.124	0.124	0.116	0.116	0.108	0.108	0.118	0.112	0.122	0.108	0.12	0.099	0.118	0.12	0.114	0.027	0.118	0.122	0.122	0.112	0.114	0.126	0.122
KT254321	0.108	0.058	0.11	0.126	0.099	0.129	0.035	0.035	0.101	0.035	0.116	0.118	0.124	0.112	0.095	0.12	0.095	0.104	0.114	0.106	0.112	0.12	0.116	0.126	0.097	0.106	0.118	0.118	0.114	0.114	0.106	0.106	0.116	0.108	0.12	0.099	0.118	0.103	0.12	0.118	0.112	0.029	0.116	0.124	0.12	0.108	0.106	0.118	0.118
KR021160	0.116	0.064	0.108	0.124	0.103	0.129	0	0.004	0.095	0.004	0.118	0.12	0.131	0.112	0.093	0.129	0.099	0.116	0.126	0.118	0.124	0.133	0.129	0.12	0.106	0.118	0.135	0.135	0.127	0.122	0.114	0.114	0.12	0.108	0.124	0.103	0.12	0.112	0.118	0.12	0.116	0.025	0.122	0.135	0.122	0.12	0.116	0.128	0.12
JN282036	0.033	0.126	0.089	0.073	0.06	0.056	0.116	0.12	0.114	0.12	0.058	0.06	0.073	0.06	0.11	0.056	0.083	0.061	0.067	0.063	0.063	0.065	0.061	0.097	0.067	0.069	0.075	0.075	0.061	0.069	0.069	0.069	0.069	0.081	0.071	0.06	0.062	0.071	0.062	0.06	0.063	0.12	0.11	0.101	0.069	0.063	0.067	0.069	0.065
KT284344	0.101	0.054	0.102	0.122	0.097	0.124	0.035	0.037	0.095	0.037	0.11	0.112	0.12	0.108	0.093	0.114	0.099	0.098	0.108	0.099	0.106	0.114	0.112	0.122	0.099	0.102	0.116	0.116	0.108	0.108	0.1	0.1	0.112	0.104	0.114	0.097	0.112	0.093	0.114	0.112	0.106	0.029	0.118	0.118	0.118	0.104	0.108	0.118	0.114
KR021154	0.118	0.065	0.11	0.126	0.106	0.131	0.002	0.005	0.097	0.005	0.12	0.122	0.133	0.114	0.095	0.131	0.101	0.118	0.129	0.12	0.126	0.135	0.131	0.122	0.108	0.12	0.137	0.137	0.129	0.124	0.116	0.116	0.122	0.11	0.126	0.106	0.122	0.114	0.12	0.122	0.118	0.027	0.12	0.133	0.124	0.122	0.118	0.131	0.122
KT284337	0.104	0.11	0.083	0.118	0.1	0.114	0.085	0.089	0.033	0.089	0.108	0.11	0.103	0.106	0.039	0.1	0.104	0.092	0.102	0.093	0.1	0.108	0.106	0.114	0.102	0.098	0.108	0.108	0.1	0.097	0.094	0.094	0.092	0.118	0.099	0.1	0.106	0.116	0.112	0.11	0.093	0.091	0.133	0.129	0.116	0.095	0.102	0.114	0.112
KT284335	0.108	0.112	0.091	0.122	0.104	0.122	0.089	0.093	0.035	0.093	0.114	0.118	0.114	0.116	0.018	0.112	0.102	0.104	0.114	0.112	0.112	0.118	0.118	0.11	0.11	0.11	0.118	0.118	0.112	0.11	0.114	0.114	0.104	0.11	0.112	0.104	0.12	0.124	0.12	0.118	0.1	0.091	0.126	0.116	0.124	0.108	0.103	0.126	0.118
KT254318	0.11	0.118	0.095	0.128	0.093	0.118	0.095	0.091	0	0.091	0.118	0.12	0.114	0.116	0.016	0.108	0.116	0.1	0.11	0.106	0.108	0.118	0.114	0.12	0.116	0.103	0.114	0.114	0.108	0.106	0.11	0.11	0.095	0.112	0.112	0.093	0.116	0.122	0.122	0.12	0.104	0.097	0.133	0.129	0.126	0.103	0.103	0.12	0.122
JN282008	0.075	0.144	0.069	0.065	0.065	0.067	0.129	0.124	0.095	0.124	0.058	0.06	0.037	0.06	0.093	0.058	0.083	0.054	0.06	0.06	0.06	0.061	0.065	0.099	0.067	0.063	0.067	0.067	0.06	0.065	0.063	0.063	0.061	0.069	0.039	0.065	0.063	0.075	0.062	0.06	0.027	0.131	0.11	0.106	0.065	0.058	0.065	0.063	0.062
KR021157	0.101	0.054	0.102	0.122	0.097	0.124	0.035	0.037	0.095	0.037	0.11	0.112	0.12	0.108	0.093	0.114	0.099	0.098	0.108	0.099	0.106	0.114	0.112	0.122	0.099	0.102	0.116	0.116	0.108	0.108	0.1	0.1	0.112	0.104	0.114	0.097	0.112	0.093	0.114	0.112	0.106	0.029	0.118	0.118	0.118	0.104	0.108	0.118	0.114
KR260983	0.112	0.116	0.093	0.126	0.108	0.126	0.097	0.101	0.027	0.101	0.118	0.122	0.114	0.12	0.016	0.116	0.106	0.108	0.118	0.116	0.116	0.122	0.122	0.112	0.114	0.114	0.122	0.122	0.116	0.114	0.118	0.118	0.108	0.114	0.116	0.108	0.12	0.124	0.124	0.122	0.104	0.099	0.133	0.122	0.129	0.112	0.108	0.126	0.122
KR021156	0.056	0.137	0.087	0.033	0.063	0.061	0.11	0.114	0.116	0.114	0.026	0.024	0.056	0.011	0.12	0.063	0.079	0.06	0.061	0.063	0.061	0.069	0.067	0.097	0.058	0.069	0.073	0.073	0.056	0.067	0.065	0.065	0.063	0.063	0.054	0.063	0.031	0.069	0.026	0.024	0.046	0.114	0.11	0.103	0.033	0.05	0.063	0.035	0.026
KT254320	0.116	0.064	0.108	0.124	0.103	0.129	0	0.004	0.095	0.004	0.118	0.12	0.131	0.112	0.093	0.129	0.099	0.116	0.126	0.118	0.124	0.133	0.129	0.12	0.106	0.118	0.135	0.135	0.127	0.122	0.114	0.114	0.12	0.108	0.124	0.103	0.12	0.112	0.118	0.12	0.116	0.025	0.122	0.135	0.122	0.12	0.116	0.128	0.12
KT284339	0.116	0.089	0.108	0.131	0.11	0.137	0.04	0.037	0.103	0.037	0.124	0.126	0.133	0.116	0.103	0.126	0.108	0.11	0.12	0.116	0.118	0.126	0.122	0.124	0.114	0.114	0.129	0.129	0.116	0.116	0.108	0.108	0.114	0.127	0.127	0.11	0.131	0.12	0.124	0.126	0.118	0.042	0.122	0.129	0.133	0.116	0.105	0.131	0.126
KT254313	0.106	0.114	0.093	0.12	0.102	0.12	0.091	0.095	0.033	0.095	0.112	0.116	0.112	0.114	0.016	0.11	0.099	0.102	0.112	0.11	0.11	0.12	0.116	0.11	0.108	0.108	0.116	0.116	0.11	0.108	0.112	0.112	0.102	0.108	0.114	0.102	0.118	0.122	0.118	0.116	0.102	0.093	0.129	0.118	0.122	0.106	0.101	0.124	0.116
KJ459134	0.06	0.139	0.091	0.037	0.061	0.065	0.118	0.122	0.114	0.122	0.025	0.027	0.058	0.029	0.114	0.067	0.079	0.063	0.069	0.065	0.061	0.073	0.065	0.093	0.06	0.071	0.077	0.077	0.062	0.071	0.073	0.073	0.069	0.067	0.052	0.061	0.022	0.065	0.029	0.027	0.048	0.118	0.12	0.11	0.037	0.06	0.067	0.027	0.029
KT254317	0.103	0.056	0.104	0.122	0.099	0.126	0.037	0.039	0.097	0.039	0.112	0.114	0.122	0.11	0.095	0.116	0.101	0.1	0.11	0.101	0.108	0.116	0.114	0.124	0.101	0.104	0.118	0.118	0.11	0.11	0.102	0.102	0.114	0.106	0.116	0.099	0.114	0.095	0.114	0.114	0.108	0.031	0.12	0.12	0.118	0.106	0.11	0.12	0.116
KT254311	0.103	0.052	0.104	0.124	0.1	0.126	0.037	0.039	0.097	0.039	0.112	0.114	0.122	0.11	0.095	0.116	0.101	0.1	0.11	0.101	0.108	0.116	0.114	0.124	0.102	0.104	0.118	0.118	0.11	0.11	0.102	0.102	0.114	0.106	0.116	0.1	0.114	0.095	0.116	0.114	0.108	0.031	0.12	0.12	0.12	0.106	0.11	0.12	0.116
KR260978	0.11	0.108	0.085	0.124	0.106	0.12	0.087	0.091	0.031	0.091	0.114	0.116	0.112	0.112	0.037	0.106	0.11	0.098	0.108	0.099	0.106	0.114	0.112	0.12	0.106	0.104	0.114	0.114	0.106	0.104	0.1	0.1	0.097	0.125	0.108	0.106	0.11	0.12	0.118	0.116	0.102	0.087	0.139	0.135	0.122	0.102	0.11	0.12	0.118
KT254310	0.108	0.085	0.101	0.133	0.101	0.133	0.052	0.048	0.099	0.048	0.127	0.129	0.133	0.12	0.095	0.118	0.106	0.102	0.112	0.112	0.11	0.118	0.114	0.116	0.114	0.11	0.12	0.12	0.11	0.108	0.104	0.104	0.11	0.122	0.127	0.101	0.133	0.12	0.127	0.129	0.118	0.05	0.114	0.12	0.135	0.112	0.101	0.133	0.129
KR260982	0.11	0.108	0.085	0.124	0.106	0.12	0.087	0.091	0.031	0.091	0.114	0.116	0.112	0.112	0.037	0.106	0.11	0.098	0.108	0.099	0.106	0.114	0.112	0.12	0.106	0.104	0.114	0.114	0.106	0.104	0.1	0.1	0.097	0.125	0.108	0.106	0.11	0.12	0.118	0.116	0.102	0.087	0.139	0.135	0.122	0.102	0.11	0.12	0.118
KT284338	0.102	0.11	0.083	0.116	0.098	0.114	0.083	0.087	0.031	0.087	0.106	0.108	0.103	0.104	0.037	0.1	0.104	0.092	0.102	0.093	0.1	0.108	0.106	0.112	0.1	0.098	0.108	0.108	0.1	0.097	0.094	0.094	0.092	0.116	0.099	0.098	0.104	0.114	0.11	0.108	0.093	0.089	0.131	0.127	0.114	0.095	0.099	0.112	0.11
KR021155	0.106	0.058	0.106	0.12	0.106	0.124	0.018	0.022	0.095	0.022	0.112	0.114	0.124	0.108	0.097	0.118	0.101	0.102	0.112	0.104	0.11	0.118	0.114	0.12	0.104	0.104	0.12	0.12	0.112	0.108	0.104	0.104	0.11	0.11	0.118	0.106	0.114	0.097	0.112	0.114	0.11	0.02	0.122	0.126	0.116	0.11	0.112	0.122	0.116
KR021162	0.046	0.137	0.091	0.042	0.067	0.058	0.114	0.118	0.124	0.118	0.031	0.033	0.056	0.022	0.124	0.061	0.079	0.06	0.065	0.063	0.061	0.067	0.065	0.101	0.058	0.069	0.069	0.069	0.056	0.067	0.065	0.065	0.067	0.071	0.058	0.067	0.04	0.065	0.035	0.033	0.05	0.118	0.114	0.108	0.042	0.052	0.067	0.039	0.035
KR021159	0.056	0.135	0.087	0.026	0.063	0.063	0.112	0.116	0.116	0.116	0.018	0.016	0.056	0	0.12	0.063	0.079	0.06	0.065	0.063	0.058	0.069	0.067	0.099	0.056	0.069	0.073	0.073	0.056	0.067	0.065	0.065	0.063	0.063	0.054	0.063	0.024	0.069	0.018	0.016	0.046	0.112	0.108	0.103	0.026	0.05	0.063	0.027	0.018
S2 Table. Estimates of evolutionary divergence between sequences
The number of base substitutions per site from between sequences are shown. Analyses were conducted using the Kimura 2-parameter model [1]. The analysis involved 88 nucleotide sequences. Codon positions included were 1st+2nd+3rd+Noncoding. All positions containing gaps and missing data were eliminated. There were a total of 559 positions in the final dataset. Evolutionary analyses were conducted …
1. Kimura M. (1980). A simple method for estimating evolutionary rate of base substitutions through comparative studies of nucleotide sequences. Journal of Molecular Evolution 16:111-120.
2. Tamura K. Stecher G. Peterson D. Filipski A. and Kumar S. (2013). MEGA6: Molecular Evolutionary Genetics Analysis version 6.0. Molecular Biology and Evolution30: 2725-2729.
[truncated: 39 more columns]
